# Supplementary material for: Water palatability, a matter of taste
Source: Porcine Health Manag. 2015 Jul 29;1:10. doi: 10.1186/s40813-015-0004-z (PMC5382373; doi:10.1186/s40813-015-0004-z)
Supplement: Additional file 1: — Data file (data_water_Houben.csv) of water uptake in kg per pig per hour per observation. [file 40813_2015_4_MOESM1_ESM.csv]

pen	day	timeofday	kgperpig	numberpigs
1	1	1	0.174444444444444	18
1	1	2	0.107777777777778	18
1	1	3	0.181388888888889	18
1	1	4	0.199722222222222	18
2	1	1	0.30325	20
2	1	2	0.097	20
2	1	3	0.2205	20
2	1	4	0.14175	20
3	1	1	0.25125	20
3	1	2	0.193	20
3	1	3	0.268	20
3	1	4	0.14575	20
4	1	1	0.3335	20
4	1	2	0.16425	20
4	1	3	0.15075	20
4	1	4	0.21075	20
1	2	1	0.256111111111111	18
1	2	2	0.111944444444444	18
1	2	3	0.186111111111111	18
1	2	4	0.126388888888889	18
2	2	1	0.21725	20
2	2	2	0.14775	20
2	2	3	0.253	20
2	2	4	0.183	20
3	2	1	0.19175	20
3	2	2	0.19925	20
3	2	3	0.1535	20
3	2	4	0.2095	20
4	2	1	0.19875	20
4	2	2	0.197	20
4	2	3	0.1785	20
4	2	4	0.32675	20
1	3	1	0.2375	18
1	3	2	0.126666666666667	18
1	3	3	0.360277777777778	18
1	3	4	0.183055555555556	18
2	3	1	0.25525	20
2	3	2	0.25175	20
2	3	3	0.09225	20
2	3	4	0.2235	20
3	3	1	0.20675	20
3	3	2	0.2255	20
3	3	3	0.11975	20
3	3	4	0.34375	20
4	3	1	0.2955	20
4	3	2	0.09825	20
4	3	3	0.1885	20
4	3	4	0.181	20
1	4	1	0.275	18
1	4	2	0.39	18
1	4	3	0.0963888888888889	18
1	4	4	0.244444444444444	18
2	4	1	0.22125	20
2	4	2	0.288	20
2	4	3	0.13875	20
2	4	4	0.379	20
3	4	1	0.34	20
3	4	2	0.08275	20
3	4	3	0.30425	20
3	4	4	0.32125	20
4	4	1	0.21025	20
4	4	2	0.20625	20
4	4	3	0.316	20
4	4	4	0.22	20
